# Supplementary material for: Impact of COVID-19 on the Organization of Cancer Care in Belgium: Lessons Learned for the (Post-)Pandemic Future
Source: Int J Environ Res Public Health. 2022 Sep 30;19(19):12456. doi: 10.3390/ijerph191912456 (PMC9566094; doi:10.3390/ijerph191912456)
Supplement: Supplementary file 1 [file ijerph-19-12456-s001.zip]

Archive with 1 entries (1 files):
- ijerph-1923714-supplementary.pdf
